# Supplementary material for: Activity of acetyltransferase toxins involved in Salmonella persister formation during macrophage infection
Source: Nat Commun. 2018 May 18;9:1993. doi: 10.1038/s41467-018-04472-6 (PMC5959882; doi:10.1038/s41467-018-04472-6)
Supplement: Supplementary file 3 — Supplementary Data 1 [file 41467_2018_4472_MOESM3_ESM.xlsx]

## Sheet: Sheet1
				Rep1
				Template					No Template
		[M+H]+		Buffer	TacT3	TacT	TacT2SEn	TacT2STm	Buffer	TacT3	TacT	TacT2SEn	TacT2STm	Pth
Ac-Serine	C5H9NO4	148.06		132.12	2692.28	7958.1	866.38	372.47	259.74	2559.31	9470.53	904.99	235.08	256.68
Ac-Tyrosine	C11H13NO4	224.092		0	3244.3	195.96	88.65	0	0	2361.76	246.87	80.91	0	0
Ac-Cysteine	C5H9NO3S	164.038		1137.14	2612.24	2799.81	1038.19	930.47	898.01	2307.13	2688.37	859.64	1032.49	0
Ac-Tryptophan	C13H14N2O3	247.108		0	938.97	2686	827.58	0	0	750.18	3777.95	977.77	13.97	0
Ac-Proline	C7H11NO3	158.081		439.89	369.4	425.73	354.22	448.53	303.1	397.43	398.81	387.93	469.2	382.92
Ac-Histidine	C8H11N3O3	198.087		0	0	0	0	0	0	0	0	0	0	0
Ac-Glutamine	C7H12N2O4	189.087		64.06	11383	4853.87	413.53	0	73.11	10524	6182.69	515.75	0	0
Ac-Arginine	C8H16N4O3	217.13		0	0	0	0	0	0	0	0	0	0	0
Ac-Isoleucine/Leucine	C8H15NO3	174.113		422.35	31913.5	5662.55	1176.38	571.77	359.63	26946.4	7612.78	1213.54	352.27	265.61
Ac-Methionine	C7H13NO3S	192.069		0	753.08	205.95	0	0	0	579.61	252.94	16.4	0	0
Ac-Threonine	C6H11NO4	162.076		205.59	980.11	200.56	191.87	205.59	157.28	814.08	212.24	167.39	182.89	199.13
Ac-Asparagine	C6H10N2O4	175.071		0	1707.65	1271.76	0	0	0	1273.18	1455.72	120.9	0	0
Ac-Valine	C7H13NO3	160.097		427.85	3892.41	881.3	548.6	369.34	287.82	3629.45	719.65	435.58	339.73	295.09
Ac-Alanine	C5H9NO3	132.065		1150.59	3888.14	1480.42	1655.52	1106.32	1001.8	3509.82	1535.12	1473.17	1111.4	1308.09
Ac-Aspartic Acid	C6H9NO5	176.055		66.92	1226.64	359.61	175.81	65.86	173.36	872.71	513.75	373.04	152.4	0
Ac-Glutamic Acid	C7H11NO5	190.071		255.62	514.22	409.87	240.31	296.7	290.27	472.49	421.28	495.35	337.97	0
Ac-Glycine	C4H7NO3	118.05		176.71	22852.8	22392.7	15809.3	12969	204.04	21129.2	23847.5	20289.5	11652.8	221.87
Ac-alpha-Lysine	C6H14N2O2	189.123		0	211.83	0	0	0	0	157.21	0	0	0	0
Ac-epsilon-Lysine	C6H14N2O2	189.123		180.36	242.78	180.32	225.16	221.71	198.89	188.92	165.36	199.93	176.72	260.66
				Rep2
		[M+H]+		Template						No Template
Ac-Serine	C5H9NO4	148.06		Buffer	TacT3	TacT	TacT2SEn	TacT2STm	Pth	Buffer	TacT3	TacT	TacT2SEn	TacT2STm	Pth
Ac-Tyrosine	C11H13NO4	224.092		228.25	2703.79	12324.1	699.22	209.97	238.22	202.51	2603.78	12817.7	722.99	205.32	248.27
Ac-Cysteine	C5H9NO3S	164.038		202.67	6600.86	918.07	0	64.3	85.22	0	6123.5	1068.03	287.24	125.84	26.8
Ac-Tryptophan	C13H14N2O3	247.108		641.83	2632.78	3587.64	1292.93	560.84	0	811.76	2674.08	3151.8	1079.71	204.89	0
Ac-Proline	C7H11NO3	158.081		0	3293.51	13273.2	3403.74	37.15	0	0	3196.93	12954	4004.92	43.65	0
Ac-Histidine	C8H11N3O3	198.087		570.73	590.94	678.49	615.28	562.66	457.71	601.9	560.93	670.69	734.18	629.56	665.53
Ac-Glutamine	C7H12N2O4	189.087		0	0	0	8.29	0	0	17.39	0	0	0	0	0
Ac-Arginine	C8H16N4O3	217.13		28.15	5070.72	5366.74	309.36	86.9	0	28.63	5711.89	5631.8	209.18	0	0
Ac-Isoleucine/Leucine	C8H15NO3	174.113		0	0	0	0	0	0	0	0	0	0	0	0
Ac-Methionine	C7H13NO3S	192.069		505.62	46979.2	23298.3	2132.24	561.83	705.69	710.56	48089.1	25452.3	2504.52	647.33	613.68
Ac-Threonine	C6H11NO4	162.076		0	1123.05	710.06	103.02	0	0	0	878.03	742.5	171.79	0	0
Ac-Asparagine	C6H10N2O4	175.071		218.67	1113.49	257.9	253.49	284.31	352.84	272.41	1096.18	322.09	375.16	360.18	313.36
Ac-Valine	C7H13NO3	160.097		86.55	1524.17	2458.41	218.89	0	0	0	1514.3	2732.31	0	0	12.49
Ac-Alanine	C5H9NO3	132.065		346.78	5294.38	1876.01	616.32	436.07	489.1	520.51	5773.44	2321.38	705.96	474.7	466.46
Ac-Aspartic Acid	C6H9NO5	176.055		1294.52	4403.94	2386.6	1720.2	1430.45	1988.63	1510.02	4562.78	2407.22	2783	2078.08	1906.58
Ac-Glutamic Acid	C7H11NO5	190.071		243.19	1361.36	1370.07	531.76	179.99	29.58	159.14	1354.94	1588.81	538.58	22.85	9.26
Ac-Glycine	C4H7NO3	118.05		348.55	841.66	1063.32	618.6	295.55	21.07	409.4	824.77	1063.82	734.06	64.54	9.99
Ac-alpha-Lysine	C6H14N2O2	189.123		312.46	26922.7	25717.3	24537.8	11370.8	323.29	354.09	24712.8	25133.2	25692.1	4261.08	329.31
Ac-epsilon-Lysine	C6H14N2O2	189.123		0	221.96	0	0	0	0	0	205.67	0	0	0	0
				71.18	0	103.41	0	117.3	96.92	178.4	179	0	70.71	93.55	131.84
				Rep3
		[M+H]+		Template						No Template
Ac-Serine	C5H9NO4	148.06		Buffer	TacT3	TacT	TacT2SEn	TacT2STm	Pth	Buffer	TacT3	TacT	TacT2SEn	TacT2STm	Pth
Ac-Tyrosine	C11H13NO4	224.092		148.39	2837.36	9265.49	10389.5	316.34	307.36	228.19	2095.31	10907.9	11792.7	212.2	320.26
Ac-Cysteine	C5H9NO3S	164.038		0	5859.27	655.74	705.32	0	0	52.54	5090.31	782.64	1021.02	0	123.66
Ac-Tryptophan	C13H14N2O3	247.108		371.11	2427.4	3121.95	2922.76	457.57	0	391.37	1726.22	3054	3162.42	596.55	0
Ac-Proline	C7H11NO3	158.081		0	3198.1	11255.9	10178	0	0	0	2550.14	13193.6	11904.3	35.94	0
Ac-Histidine	C8H11N3O3	198.087		710.56	699.57	571.6	537.27	737.64	552.8	644.42	485.02	616.73	591.91	580.03	432.44
Ac-Glutamine	C7H12N2O4	189.087		0	0	0	0	0	0	0	0	0	0	0	0
Ac-Arginine	C8H16N4O3	217.13		0	6131.59	3371.83	4425.79	0	0	0	4371.11	4962.13	5929.2	0	0
Ac-Isoleucine/Leucine	C8H15NO3	174.113		0	0	0	0	0	0	0	0	0	0	0	0
Ac-Methionine	C7H13NO3S	192.069		584.76	44295.7	15268	17574.5	655.93	569.63	577.89	38206.8	21130.4	23638.4	610.62	364.48
Ac-Threonine	C6H11NO4	162.076		0	826.32	428.14	363.57	0	0	17.96	725.03	464.36	637.11	0	0
Ac-Asparagine	C6H10N2O4	175.071		362.15	1086.5	357.22	354.13	328.07	284.91	355.54	928.29	383.06	453.94	303.18	317.25
Ac-Valine	C7H13NO3	160.097		0	1986.92	1923.16	2359.18	0	0	0	1824.31	2626.47	2984.14	0	0
Ac-Alanine	C5H9NO3	132.065		365.97	5411.57	1301.64	1652.14	469.68	423.05	488.69	3591.53	1823.94	2114.17	437.87	418.74
Ac-Aspartic Acid	C6H9NO5	176.055		1363.71	3736.39	1697.79	1947.43	1337.24	1679.55	1358.62	3068.35	1973.56	2269.16	1425.64	1607.47
Ac-Glutamic Acid	C7H11NO5	190.071		191.24	1390.47	895.33	1169.3	0	0	0	1031.02	1358.64	1514.41	0	0
Ac-Glycine	C4H7NO3	118.05		286.92	863.44	875.84	922.4	405.4	21.54	379.85	816.67	1152.72	984.24	524.72	31.39
Ac-alpha-Lysine	C6H14N2O2	189.123		193.33	25567.2	27375.2	23999.6	10076.2	390.84	323.3	20643.3	27085.5	24280	11432	229.72
Ac-epsilon-Lysine	C6H14N2O2	189.123		0	185.47	8.6	0	0	0	0	84.02	0	0	0	0
				117.7	122.42	0	90.81	0	128.62	0	0	0	149.21	0	0
